# Supplementary material for: Still at sea: a patient’s ongoing journey with non-obstructive hypertrophic cardiomyopathy
Source: Eur Heart J Case Rep. 2026 Mar 2;10(3):ytag136. doi: 10.1093/ehjcr/ytag136 (PMC12998440; doi:10.1093/ehjcr/ytag136)
Supplement: ytag136_Supplementary_Data [file ytag136_supplementary_data.zip]

Archive with 8 entries (8 files):
- Supplemental_2Ch.avi
- Supplemental_2Ch.gif
- Supplemental_3Ch.avi
- Supplemental_3Ch.gif
- Supplemental_4Ch.avi
- Supplemental_4Ch.gif
- Supplemental_SAX.avi
- Supplemental_SAX.gif
